# Supplementary material for: Preclinical Therapeutic Assessment of a New Chemotherapeutics [Dichloro(4,4’-Bis(2,2,3,3-Tetrafluoropropoxy) Methyl)-2,2’-Bipryridine) Platinum] in an Orthotopic Patient-Derived Xenograft Model of Triple-Negative Breast Cancers
Source: Pharmaceutics. 2022 Apr 11;14(4):839. doi: 10.3390/pharmaceutics14040839 (PMC9031226; doi:10.3390/pharmaceutics14040839)
Supplement: Supplementary file 1 [file pharmaceutics-14-00839-s001.zip]

Archive with 1 entries (1 files):
- pharmaceutics-1638448-supplementary-updated.pdf
